# Supplementary material for: The Influence of Serum Uric Acid Level on Non-Motor Symptoms Occurrence and Severity in Patients with Idiopathic Parkinson’s Disease and Atypical Parkinsonisms—A Systematic Review
Source: Medicina (Kaunas). 2021 Sep 16;57(9):972. doi: 10.3390/medicina57090972 (PMC8468188; doi:10.3390/medicina57090972)
Supplement: Supplementary file 1 [file medicina-57-00972-s001.zip]

Archive with 5 entries (3 files):
- medicina-1358356-supplementary/
- medicina-1358356-supplementary/Supplementary Materials/
- medicina-1358356-supplementary/Supplementary Materials/Supplement S1.pdf
- medicina-1358356-supplementary/Supplementary Materials/Supplement S2.pdf
- medicina-1358356-supplementary/Supplementary Materials/Table S1.pdf
